# Supplementary material for: Variation among human, veterinary and environmental Mycobacterium chelonae-abscessus complex isolates observed using core genome phylogenomic analysis, targeted gene comparison, and anti-microbial susceptibility patterns
Source: PLoS One. 2019 Mar 25;14(3):e0214274. doi: 10.1371/journal.pone.0214274 (PMC6433289; doi:10.1371/journal.pone.0214274)
Supplement: S1 Table — Delineation of sequevars identified within clinical isolates at 16S rRNA. (XLSX) [file pone.0214274.s010.xlsx]

## Sheet: S1 Table
S1 Table. Nucleotide location substitution for whole 16S sequence of M. chelonae isolates
		Nucleotide position
Isolate	Sequevar	1	11	571	588	978	988	1017
M. chelonae ATCC 35752T	1	A	G	G	T	G	T	C
M. abscessus subsp. abscessus ATCC 19237	2	*	*	*	*	A	C	T
Cichlid	2	*	*	*	*	A	C	T
Seahorse2	2	*	*	*	*	A	C	T
Seahorse3	2	*	*	*	*	A	C	T
Seahorse4	2	*	*	*	*	A	C	T
Seahorse5	2	*	*	*	*	A	C	T
Seadragon1	2	*	*	*	*	A	C	T
Seadragon2	2	*	*	*	*	A	C	T
Trumpetfish	2	*	*	*	*	A	C	T
Python1	2	*	*	*	*	A	C	T
Turtle	2	*	*	*	*	A	C	T
Biofilm1	2	*	*	*	*	A	C	T
Biofilm2	2	*	*	*	*	A	C	T
Biofilm3	2	*	*	*	*	A	C	T
Cow	2	*	*	*	*	A	C	T
H7	2	*	*	*	*	A	C	T
H8	2	*	*	*	*	A	C	T
H10	2	*	*	*	*	A	C	T
H11	2	*	*	*	*	A	C	T
H12	2	*	*	*	*	A	C	T
H13	2	*	*	*	*	A	C	T
H14	2	*	*	*	*	A	C	T
H15	2	*	*	*	*	A	C	T
H16	2	*	*	*	*	A	C	T
H18	2	*	*	*	*	A	C	T
H17	3	T	*	A	C	A	C	T
H19	3	T	*	A	C	A	C	T
H20	3	T	*	A	C	A	C	T
