# Supplementary material for: Variation among human, veterinary and environmental Mycobacterium chelonae-abscessus complex isolates observed using core genome phylogenomic analysis, targeted gene comparison, and anti-microbial susceptibility patterns
Source: PLoS One. 2019 Mar 25;14(3):e0214274. doi: 10.1371/journal.pone.0214274 (PMC6433289; doi:10.1371/journal.pone.0214274)
Supplement: S2 Table — dDDH relatedness of clinical isolates compared to M. chelonae ATCC 35752T and “M. chelonae chemovar niacinogenes” ATCC 19237. Confidence intervals are denoted within brackets. (XLSX) [file pone.0214274.s011.xlsx]

## Sheet: S2 Table
S2 Table. DNA-DNA hybridization of M. chelonae-abscessus isolates and two outliers.
Bacterial species	DNA-DNA relatedness M. chelonae ATCC 35752T		DNA-DNA relatedness M. chelonae 19237
	DDH	Model C.I.	DDH	Model C.I.
M. abscessus subsp. abscessus ATCC 19977T	0.267	[24.3 - 29.1%]	0.265	[24.1 - 29%]
M. abscessus subsp. bolletii MC 1518	0.266	[24.3 - 29.1%]	0.265	[24.1 - 28.9%]
M. chelonae ATCC 35752T	1	[99.9 - 100%]	0.638	[60.9 - 66.6%]
M. chelonae 1518	0.266	[24.3 - 29.1%]	0.265	[24.1 - 29%]
M. chelonae ATCC 19237	0.639	[61 - 66.8%]	1	[100 - NaN%]
M. franklinii CV002T	0.285	[26.1 - 31%]	0.283	[25.9 - 30.8%]
M. immunogenum CCUG 47286T	0.27	[24.6 - 29.5%]	0.269	[24.6 - 29.4%]
M. massiliense CCUG 48898T	0.266	[24.2 - 29.1%]	0.265	[24.2 - 29%]
M. salmoniphilum ATCC 13758T	0.33	[30.5 - 35.5%]	0.327	[30.3 - 35.3%]
M. saopaulense CCUG 66554T	0.289	[26.6 - 31.4%]	0.289	[26.5 - 31.4%]
Turtle	0.291	[26.8 - 31.7%]	0.29	[26.7 - 31.5%]
Cow	0.291	[26.7 - 31.6%]	29.0%	[26.6 - 31.5%]
Seakrait	0.268	[24.4-29.3%]	0.266	[24.3 - 29.1%]
Cichlid	0.64	[61.1 - 66.8%]	0.941	[92.3 - 95.4%]
Pipefish	0.195	[17.3 - 21.9%]	0.194	[17.3 - 21.8%]
Seahorse 1	0.194	[17.3 - 21.8%]	0.195	[17.3 - 21.9%]
Seahorse 2	0.64	[61.1 - 66.8%]	94.7%	[93.1 - 96%]
Seahorse 3	0.639	[61 - 66.7%]	0.94	[92.2 - 95.4%]
Seahorse 4	0.64	[61.1 - 66.8%]	0.947	[93.1 - 96%]
Seahorse 5	0.64	[61.1 - 66.8%]	94.7%	[93.1 - 96%]
Seadragon 1	0.641	[61.1 - 66.9%]	0.879	[85.4 - 90%]
Seadragon 2	0.641	[61.1 - 66.9%]	0.879	[85.4 - 90%]
Python	0.648	[61.9 - 67.7%]	0.813	[78.4-83.9%]
Biofilm 1	0.641	[61.1 - 66.9%]	0.878	[85.3 - 90%]
Biofilm 2	0.641	[61.1 - 66.9%]	0.935	[91.6 - 95%]
Biofilm 3	0.64	[61.1 - 66.8%]	0.94	[92.3 - 95.4%]
H7	0.642	[61.3 - 67.1%]	0.809	[78 - 83.5%]
H8	0.663	[63.4 - 69.2%]	0.785	[75.5 - 81.2 %]
H9	0.286	[26.2 - 31%]	0.284	[26.1 - 30.9%]
H10	0.637	[60.8 - 66.5%]	0.817	[78.8 - 84.3%]
H11	0.638	[60.9 - 66.6%]	0.816	[78.8 - 84.2%]
H12	0.633	[60.4 - 66.1%]	0.927	[90.7 - 94.3%]
H13	0.638	[60.9 - 66.6%]	0.944	[92.7 - 95.7%]
H14	0.636	[60.7 - 66.4%]	0.945	[92.8 - 95.8%]
H15	0.643	[61.4 - 67.1%]	0.809	[78 - 83.5%]
H16	0.641	[61.1 - 66.9%]	95.7%	[94.2 - 96.8%]
H17	0.645	[61.5 - 67.3%]	0.795	[76.6 - 82.2%]
H18	0.637	[60.8 - 66.6%]	0.778	[74.9 - 80.6%]
H19	0.635	[60.6 - 66.3%]	81.5%	[84.1 - 89.7%]
H20	0.638	[60.9 - 66.6%]	0.816	[78.7 - 84.2%]
Trumpetfish	0.639	[61 - 66.8%]	94.6%	[93 - 95.9%]
Distances are inferred using three distinct formulas from the set of HSPs MUMs obtained by comparing each pair of genomes with the chosen software. These distances are transformed to values analogous to DDH using a generalized linear model (GLM) inferred from an empirical reference dataset comprising real DDH values and genome sequences. Model-based confidence intervals are specified in square br…
