# Supplementary material for: Variation among human, veterinary and environmental Mycobacterium chelonae-abscessus complex isolates observed using core genome phylogenomic analysis, targeted gene comparison, and anti-microbial susceptibility patterns
Source: PLoS One. 2019 Mar 25;14(3):e0214274. doi: 10.1371/journal.pone.0214274 (PMC6433289; doi:10.1371/journal.pone.0214274)
Supplement: S3 Table — a Green shading represents susceptible (S); Green to yellow shading represents intermediate susceptible (I); Red to yellow shading represents intermediate resistant (I); Red shading represents resistant (R). Susceptibility patterns interpreted using CLSI recommendations. b NA, Not available. Isolates with missing Linezolid, Moxifloxacin, and Trimethoprim/Sulfamethoxazole values were evaluated for MIC prior to the use of these antibiotics. T Denotes type strain. (XLSX) [file pone.0214274.s012.xlsx]

## Sheet: S3 Table
	Table 3. Drug susceptibility data of Mycobacterium chelonae-abscessus clinical isolates reported as MICs.a
				Antibiotic, mg/µL (interpretation)
	Isolate	Host species	Bacterial Identification	Clarithromycin b	Tobramycin b	Amikacin	Linezolid b	Doxycylcline	Ciprofloxacin	Moxifloxicin b	Trimethoprim/ Sulfamethoxide b	Imipenem	Cefoxitin
	M. chelonae ATCC 35752T	M. chelonae type strain	M. chelonae	1 (S)	2 (S)	16 (S)	<1 (S)	8 (R)	0.25 (S)	0.25 (S)	>8/152 (R)	32 (R)	>128 (R)
	ATCC 19237	M. chelonae reference strain	M.chelonae	2 (S)	2 (S)	16 (S)	16 (I)	>16 (R)	4 (R)	4 (R)	>8/152 (R)	32 (R)	>128 (R)
	Cichlid	Cichlidae	M. chelonae	2 (S)	4 (I)	32 (I)	16 (I)	>16 (R)	>4 (R)	8 (R)	>8/152 (R)	64 (R)	>128 (R)
	Seahorse2	Hippocampus erectus	M. chelonae	0.5 (S)	1 (S)	8 (S)	8 (S)	16 (R)	> 4 (R)	8 (R)	>8/152 (R)	32 (R)	> 128 (R)
	Seahorse3	Hippocampus whitei	M. chelonae	1 (S)	2 (S)	16 (S)	16 (I)	>16 (R)	>4 (R)	>8 (R)	>8/152 (R)	16 (I)	> 128 (R)
	Seahorse4	Hippocampus erectus	M. chelonae	1 (S)	2 (S)	32 (I)	8 (S)	>16 (R)	>4 (R)	> 8 (R)	>8/152 (R)	64 (R)	> 128 (R)
	Seahorse5	Hippocampus reidi	M. chelonae	0.12 (S)	2 (S)	16 (S)	4 (S)	>16 (R)	4 (R)	8 (R)	>8/152 (R)	32 (R)	>128 (R)
	Seadragon1	Phyllopteryx taeniolatus	M. chelonae	0.5 (S)	2 (S)	16 (S)	32 (R)	>16 (R)	2 (I)	4 (R)	>8/152 (R)	> 64 (R)	>128 (R)
	Python1	Morelia boeleni	M. chelonae	1 (S)	4 (I)	32 (I)	16 (I)	2 (I)	> 4 (R)	8 (R)	>8/152 (R)	>64 (R)	>128 (R)
	Biofilm1	Biofilm	M. chelonae	1 (S)	2 (S)	32 (I)	32 (R)	>16 (R)	4 (R)	8 (R)	>8/152 (R)	64 (R)	>128 (R)
	Biofilm2	Biofilm	M. chelonae	1 (S)	8 (R)	32 (I)	32 (R)	16 (R)	>4 (R)	8 (R)	>8/152 (R)	64 (R)	128 (R)
	Biofilm3	Biofilm	M. chelonae	0.5 (S)	2 (S)	32 (I)	32 (R)	>16 (R)	4 (R)	>8 (R)	>8/152 (R)	32 (R)	>128 (R)
	H7	Homo sapiens	M. chelonae	2 (S)	4 (I)	16(S)	8 (S)	0.5 (S)	2 (I)	2 (I)	4/76 (R)	16 (I)	>128 (R)
	H8	Homo sapiens	M. chelonae	1 (S)	2 (S)	16(S)	8 (S)	≤0.12 (S)	1 (S)	2 (I)	8/152 (R)	32 (R)	>128 (R)
	H10	Homo sapiens	M. chelonae	>128 (R)	2 (S)	64 (R)	NA	>16 (R)	> 8 (R)	NA	NA	8 (I)	>256 (R)
	H11	Homo sapiens	M. chelonae	1(S)	<1 (S)	16 (S)	8 (S)	>16 (R)	>4 (R)	8 (R)	1/19 (S)	8 (I)	>128 (R)
	H12	Homo sapiens	M. chelonae	0.12 (S)	2 (S)	16(S)	4 (S)	>16 (R)	4 (R)	8 (R)	4/76 (R)	16 (I)	>128 (R)
	H13	Homo sapiens	M. chelonae	0.12 (S)	2 (S)	16(S)	8 (S)	>16 (R)	2 (I)	2 (I)	4/76 (R)	16 (I)	>128 (R)
	H14	Homo sapiens	M. chelonae	1(S)	2 (S)	16(S)	16 (I)	>16 (R)	4 (R)	4 (R)	4/76 (R)	32 (R)	>128 (R)
	H15	Homo sapiens	M. chelonae	1(S)	2 (S)	16(S)	4 (S)	0.5 (S)	0.5 (S)	1 (S)	4/76 (R)	16 (I)	>128 (R)
	H16	Homo sapiens	M. chelonae	1 (S)	<1 (S)	16(S)	8 (S)	>16 (R)	4 (R)	4 (R)	8/152 (R)	32 (R)	>128 (R)
	H17	Homo sapiens	M. chelonae	≤0.12 (S)	<1 (S)	32 (I)	≤ 2 (S)	32 (R)	4 (R)	2 (I)	NA	8 (I)	>256 (R)
	H18	Homo sapiens	M. chelonae	2(S)	2 (S)	32 (I)	8 (S)	>16 (R)	4 (R)	4 (R)	8/152 (R)	16 (I)	128 (R)
	H19	Homo sapiens	M. chelonae	2(S)	2 (S)	32 (I)	16 (I)	>16 (R)	1 (S)	2 (I)	4/76 (R)	16 (I)	>128 (R)
	H20	Homo sapiens	M. chelonae	< 0.12 (S)	2 (S)	16(S)	8 (S)	0.5 (S)	8 (R)	NA	NA	16 (I)	>256 (R)
	H9	Homo sapiens	M. franklinii	2 (S)	4 (I)	4 (S)	16 (I)	>16 (R)	2 (I)	4 (R)	8/152 (R)	16 (I)	32 (I)
	Turtle1	Platysternon megacephalum	M. saopaulense	2 (S)	16 (R)	64 (R)	16 (I)	>16 (R)	>4 (R)	8 (R)	>8/152 (R)	> 64 (R)	>128 (R)
	Cow	Bos taurus	M. saopaulense	0.5 (S)	8 (R)	32 (I)	32 (R)	>16 (R)	2 (I)	4 (R)	>8/152 (R)	64 (R)	> 128 (R)
	M. abscessus subsp. abscessus ATCC 19977T	M. abscessus subsp. abscessus type strain	M. abscessus	16 (R)	16 (R)	16 (S)	> 32 (R)	>16 (R)	>4 (R)	>8 (R)	>8/152 (R)	64 (R)	64 (I)
	Seakrait	Laticauda colubrina	M.abscessus	1 (S)	8 (R)	16 (S)	32 (R)	>16 (R)	>4 (R)	>8 (R)	>8/152 (R)	32 (R)	32 I
	a Green shading represents susceptible (S); Green to yellow shading represents intermediate susceptible (I); Red to yellow shading represents intermediate resistant (I); Red shading represents resistant (R). Susceptibility patterns interpreted using CLSI recommendation.
	b NA, Not available. Isolates with missing Linezolid, Moxifloxacin, and Trimethoprim/Sulfamethoxazole values were evaluated for MIC prior to the use of these antibiotics.
	T Denotes type strain
